# Supplementary material for: GBP2 promotes podocyte pyroptosis and contributes to the pathogenesis of pediatric lupus nephritis
Source: PLoS One. 2026 Mar 19;21(3):e0344601. doi: 10.1371/journal.pone.0344601 (PMC13001939; doi:10.1371/journal.pone.0344601)
Supplement: S2 File — (XLSX) [file pone.0344601.s002.xlsx]

## Sheet: 2B
				Integrated Optical Density
NO.	gender	age	24hUP (mg/24h)	GBP2	GSDMD
1	F	13	3920.5	8.99	7.94
2	M	12	535.3	9.78	9.44
3	F	12	526.2	7.98	8.33
4	F	14	150	7.32	6.94
5	F	11	1284.1	7.38809	7.47214
6	M	11	4847.6	9.2076	9.16379
7	M	11	135.9	6.77	6.54
8	F	14	986.7	6.27	7.46
9	F	10	261.7	7.93	7.24
10	F	9	692	7	7.56
11	F	14	3078.2	12.76	10.94
12	M	10	3296.6	7.49325	7.29805
13	F	5	1021.2	8.06	8.46
14	M	11	2066.8	9.24	8.15
15	F	14	99.1	4.92	6.67
16	F	11	1859.6	11.29	8.52
17	F	13	332.9	8.05	6.04
18	M	12	137.5	8.5	7.1
19	F	13	18.3	4.16	6.92
20	F	8	161.9	5.84	6.87
21	F	10	440.7	8.53	7.63
22	F	14	5710.6	12.85	9.25
23	F	13	300	6.93	9.26
24	F	14	542.2	5.67	8.58
25	F	11	289.8	7.56	6.79
26	F	14	225	6.84	7.33
27	F	11	758	10.16	6.46
28	F	10	241.9	9.25	7.19
29	M	11	3396.4	7.98	7.83
30	M	14	1835.4	8.18	9.32
31	F	11	5220	7.68	9.05
32	M	13	5896.1	7.58606	6.69583
33	F	11	2962.1	8.55	7.98
34	F	13	1508.5	7.28	8.49
35	F	11	4397	9.65	7.27
36	F	12	830.6	8.34064	7.17408
37	F	12	918.5	8.34064	7.17408
38	F	12	11551.4	8.77	8.58
39	F	13	10419.5	13.53	10
40	F	13	575	12.89	8.56
41	F	11	138.3	8.77	8.54
42	F	11	168.7	5.15	7
43	F	8	220.2	10.13	8.92
44	M	14	129.5	11.8601	10.3931
45	F	13	10.6	6.79	7.6
46	F	14	346.4	8.06	7.49
47	F	16	1461.5	12.14	9.25
48	F	13	769.2	12.04	9
49	F	9	1807	8.67	8.21
50	F	11	4244.4	7.26	8.08

## Sheet: 3A
urine protein creatinine ratio		weeks
	Sample number	14	15	16	17	18	19	20	21			statistical parameter
Control group	1	583.98	897.07	841.026	1180.15	635.274	999.061	945.561	941.895
	2	733.1	713.6	1251.95	691.881	869.321	895.936	773.131	931.572			control - LN	Adjusted P Value
	3	1147.67	1509.18	980.551	1017.67	675.306	829.564	627.68	706.153		Row 1	14	>0.9999
	4	867.85	713.52	774.346	768.849	988.362	707.84	649.432	719.977		Row 2	15	0.9421
	5	650.02	847.9	816.285	613.551	656.122	700.604	414.348	962.558		Row 3	16	0.9909
	6	705.3	924.31	1170.47	902.296	782.382	573.882	587.26	930.84		Row 4	17	0.7585
LN group	1	526.39	819.09	1314.93	1318.57	1137.79	1706.87	1460.04	12958.3		Row 5	18	0.1569
	2	707.39	1235.62	1785.21	1568.87	2261.34	2652.82	3182.65	3619.3		Row 6	19	0.181
	3	616.99	1622.56	1711.18	3125.59	2078.19	2705.4	2937.85	5394.75		Row 7	20	0.0306
	4	883.84	1625.12	1722.62	2506.68	2401.16	4597.74	4696.81	5350.44		Row 8	21	<0.0001
	5	649.42	1189.1	1386.83	1397.98	916.75	1250.68	3202.6	8493.43
	6	566.98	3866.42	1740.32	1533.33	6813.53	2833.88	2645.97	1301.44
	Sample number	kidney-to-body weight ratio	serum urea nitrogen (mmol/L)	anti-dsDNA antibody levels (ng/mL)
Control group	1	0.005	16.0451	159
	2	0.004	15.0959	92.5
	3	0.004	16.7641	37.5
	4	0.005	19.6548	155
	5	0.004	19.8226	65.5
	6	0.005	16.9463	126
LN group	1	0.009	21.2704	1014
	2	0.007	20.2637	351
	3	0.009	23.6337	430
	4	0.008	28.7824	1577.5
	5	0.009	21.6922	367.5
	6	0.008	22.4497	985
statistical parameter	P value	<0.0001	0.0034	0.007

## Sheet: 3B
Integrated Optical Density
	Sample number	GBP2	AIM2	GSDMD
Control group	1	8.70859	14.56	9.76257
	2	8.93361	11.13	9.35767
	3	8.26361	13.92	7.19886
	4	9.30781	10.66	9.49591
	5	8.70332	11.6	7.68496
	6	8.56771	8.98	2.56039
LN group	1	11.3899	20.72	13.9013
	2	10.5994	25.26	10.2468
	3	9.39616	25.38	14.2985
	4	11.2865	18.47	10.6993
	5	10.6688	22.78	12.2449
	6	16.5897	19.1	11.4815
statistical parameter	P value	0.0188	<0.0001	0.0064

## Sheet: 3C
	Sample Name	Target Name	2^(-ΔΔCT)		P value
LN group	1	AIM2	8.99991		<0.0001
	2		15.333
	3		23.472
	4		11.0461
	5		22.9714
	6		19.8291
Control group	1	AIM2	1.06892
	2		0.887865
	3		1.03121
	4		1.10498
	5		1.09999
	6		0.84066
LN group	1	CASP1	6.28857		0.0005
	2		11.6471
	3		15.8047
	4		10.1894
	5		24.5544
	6		15.2811
Control group	1	CASP1	1.13563
	2		0.954966
	3		0.965786
	4		1.06096
	5		0.987875
	6		0.910942
LN group	1	GBP2	25.5544		0.0001
	2		37.9673
	3		56.3625
	4		38.679
	5		78.377
	6		46.1627
Control group	1	GBP2	1.02779
	2		1.00193
	3		0.894024
	4		0.921127
	5		1.37556
	6		0.857258
LN group	1	GSDMD	6.78235		<0.0001
	2		5.2984
	3		8.39195
	4		8.73706
	5		10.6453
	6		6.16928
Control group	1	GSDMD	1.11153
	2		0.840537
	3		0.95826
	4		1.15159
	5		1.09188
	6		0.888309

## Sheet: 3D
	Sample number	GBP2/GAPDH		AIM2/GAPDH		cleaved Caspase-1/GAPDH		GSDMD-N/GAPDH
Control group	1	0.415165		0.862741		0.612694		0.262176
	2	0.303091		0.863745		0.483195		0.278156
	3	0.23536		0.824813		0.431114		0.253741
	4	0.310121		0.690424		0.608958		0.51846
	5	0.379665		0.59202		0.594883		0.347015
	6	0.38007		0.545338		0.659207		0.357196
LN group	1	0.832508		1.05719		0.983049		0.826903
	2	0.872049		1.07418		1.04184		1.09135
	3	0.628189		1.16531		0.81021		0.800657
	4	0.732788		1.27077		1.14425		0.52741
	5	0.635817		0.971897		0.916746		0.538005
	6	0.853704		0.970069		0.794403		0.967652
statistical parameter	P value	<0.0001		0.0008		0.0002		0.0011

## Sheet: 4A
	Sample Name	Target Name	2^(-ΔΔCT)			P value
control	1	GBP2	1.182		control vs. si-NC	0.3067
	2		1.157		si-NC vs. si-GBP2	0.0014
	3		0.731
si-NC	1		1.232
	2		1.109
	3		1.486
si-GBP2	1		0.273
	2		0.309
	3		0.146
	Sample number	GBP2/GAPDH
control	1	0.978839				Adjusted P Value
	2	1.07673			control vs. si-NC	0.9359
	3	0.924074			si-NC vs. si-GBP2	0.0155
si-NC	1	1.0395
	2	0.945116
	3	0.925231
si-GBP2	1	0.715951
	2	0.789863
	3	0.588867

## Sheet: 4B
	Sample number	Target Name	2^(-ΔΔCT)		P value
control	1	GBP2	1.14526		0.0424
control	2		1.23265
control	3		0.70836
LA	1		4.71631
LA	2		5.10617
LA	3		1.9999
si-NC+LA	1		4.55032		0.0011
si-NC+LA	2		5.25314
si-NC+LA	3		4.07758
si-GBP2+LA	1		1.6867
si-GBP2+LA	2		1.30249
si-GBP2+LA	3		1.01813
control	1	AIM2	1.78264		0.0023
control	2		2.2414
control	3		0.250275
LA	1		10.6346
LA	2		10.045
LA	3		7.43158
si-NC+LA	1		17.4793		0.0151
si-NC+LA	2		15.2069
si-NC+LA	3		13.592
si-GBP2+LA	1		10.0909
si-GBP2+LA	2		10.1143
si-GBP2+LA	3		6.80671
control	1	Caspase-1	1.16833		0.0028
control	2		1.18697
control	3		0.721097
LA	1		3.2464
LA	2		4.53062
LA	3		3.52985
si-NC+LA	1		4.89445		0.7323
si-NC+LA	2		4.85476
si-NC+LA	3		5.32623
si-GBP2+LA	1		5.85405
si-GBP2+LA	2		4.83399
si-GBP2+LA	3		3.67482
control	1	GSDMD	0.803843		0.0079
control	2		1.14216
control	3		1.08919
LA	1		1.53159
LA	2		1.85497
LA	3		1.82042
si-NC+LA	1		2.30717		0.0005
si-NC+LA	2		2.42397
si-NC+LA	3		2.52458
si-GBP2+LA	1		1.70971
si-GBP2+LA	2		1.55462
si-GBP2+LA	3		1.60439

## Sheet: 4C
	Sample number	GBP2/GAPDH	P value	AIM2/GAPDH	P value	cleaved Caspase-1/GAPDH	P value	GSDMD-N/GAPDH	P value
control	1	0.673919	0.0067	1.11077	0.0309	0.283907	0.0027	0.670601	0.0302
	2	0.627387		0.961542		0.269342		0.623193
	3	0.77151		0.908931		0.259444		0.487733
LA	1	1.05226		1.23311		0.830618		0.899507
	2	0.920999		1.23421		0.738855		0.801569
	3	1.06212		1.15691		1.04536		1.09851
si-NC+LA	1	1.32229	0.0357	1.33441	0.0156	0.963139	0.458	0.936128	0.0341
	2	1.12285		1.32732		0.690211		0.881281
	3	1.26579		1.27707		0.750029		1.03747
si-GBP2+LA	1	1.03287		1.14997		0.794983		0.808007
	2	0.700988		1.10126		0.711981		0.818248
	3	0.914067		0.958855		0.674463		0.78416

## Sheet: 4D
	Sample number	IL1β	P value	IL18	P value
control	1	21.2231	0.0029	213.003	<0.0001
	2	22.4267		172.373
	3	20.6205		169.459
LA	1	41.9539		2931.98
	2	34.5321		2947.14
	3	35.1214		2794.4
si-NC+LA	1	49.6683	0.029	2315.45	0.0031
	2	37.6682		2616.31
	3	61.8043		2499.41
si-GBP2+LA	1	27.2178		1274.41
	2	25.6248		572.62
	3	26.4218		470.788

## Sheet: 5A
	Sample number	GBP2/GAPDH	P value
control	1	0.836345			Adjusted P Value
	2	0.638248		control vs. ov-NC	0.9582
	3	0.854253		ov-NC vs. ov-GBP2	0.0046
ov-NC	1	0.738154
	2	0.679061
	3	0.820159
ov-GBP2	1	1.47092
	2	1.37358
	3	1.11316

[truncated: 8 more sheets: 5B, 5C, 5D, 6A, 6B, 6C, 6D, 6E]
